# Supplementary material for: Porous Cellulose Substrate Study to Improve the Performance of Diffusion-Based Ionic Strength Sensors
Source: Membranes (Basel). 2022 Oct 29;12(11):1074. doi: 10.3390/membranes12111074 (PMC9699251; doi:10.3390/membranes12111074)
Supplement: Supplementary file 1 [file membranes-12-01074-s001.zip]

Archive with 1 entries (1 files):
- Video S1; Diffusion Evaluation Comparison.mp4
